# Supplementary material for: Outcomes and Loop Pattern Analysis of a Road-Map Technique for ERCP with Side-Viewing Duodenoscope in Patients with Billroth II Gastrectomy (with Video)
Source: J Pers Med. 2021 May 12;11(5):404. doi: 10.3390/jpm11050404 (PMC8150314; doi:10.3390/jpm11050404)
Supplement: Supplementary file 1 [file jpm-11-00404-s001.zip]

Archive with 1 entries (1 files):
- Video 1 new.mp4
